# Supplementary material for: The oldest case of paedomorphosis in rove beetles and description of a new genus of Paederinae from Cretaceous amber (Coleoptera: Staphylinidae)
Source: Sci Rep. 2023 Mar 31;13:5317. doi: 10.1038/s41598-023-32446-2 (PMC10066364; doi:10.1038/s41598-023-32446-2)
Supplement: Supplementary file 2 — Supplementary Information 2. [file 41598_2023_32446_MOESM2_ESM.xlsx]

## Sheet: Лист1
Fossil type	Genus	Species	Authors	Year	Locality	Type specimen(s) deposition
† Burmese amber	Cretoprocirrus	trichotos	Jenkins Shaw J. & Żyła D.	2020	Myanmar (Kachin) [Upper Cretaceous amber]	NIGP
† Burmese amber	Diminudon	kachinensis	Żyła D., Yamamoto S., & Jenkins Shaw J.	2019	Myanmar (Kachin) [Upper Cretaceous amber]	NHMD
† Burmese amber	Diminudon	schomannae	Żyła D., Yamamoto S. & Jenkins Shaw J.	2019	Myanmar (Kachin) [Upper Cretaceous amber]	NHMD
† Baltic Amber	Dysanabatium	aenaum	Bogri A., Solodovnikov A. & Żyła D.	2018	Denmark [Eocene: Baltic amber]	NHMD
† Baltic Amber	Dysanabatium	damgaardi	Bogri A., Solodovnikov A. & Żyła D.	2018	Russia (Kaliningrad) [Eocene: Baltic amber]	NHMD, KRAM
† Baltic Amber	Dysanabatium	johannesi	Bogri A., Solodovnikov A. & Żyła D.	2018	Russia (Kaliningrad) [Eocene: Baltic amber]	NHMD
† Baltic Amber	Dysanabatium	kehribarense	Bogri A., Solodovnikov A. & Żyła D.	2018	Denmark, Poland, Ukraine, Russia (Kaliningrad) [Eocene: Baltic amber]	NHMD, IZAN, KRAM, MZ
† Baltic Amber	Lathrobium	whitei	Abdullah M. & Abdullah A.	1968	Europe (Baltic region) [Eocene: Baltic amber]	BMNH
† Baltic Amber	Lathrobium	ambricum	Paśnik G. & Kubisz D.	2002	Europe (Baltic region) [Eocene: Baltic amber]	ISEA
† Baltic Amber	Lathrobium	balticum	Paśnik G. & Kubisz D.	2002	Europe (Baltic region) [Eocene: Baltic amber]	ISEA
† Baltic Amber	Lathrobium	jantaricum	Paśnik G. & Kubisz D.	2002	Europe (Baltic region) [Eocene: Baltic amber]	UG
† Baltic Amber	Lathrobium	succini	Paśnik G. & Kubisz D.	2002	Europe (Baltic region) [Eocene: Baltic amber]	UG
† Baltic Amber	Micrillus	electrus	Bogri A., Solodovnikov A., Kypke J. & Żyła D.	2020	Poland/Russia (Kaliningrad) [Baltic amber]	SDEI
† Baltic Amber	Scymbalium	phaethoni	Bogri A., Solodovnikov A., Kypke J. & Żyła D.	2020	Poland/Russia (Kaliningrad) [Baltic amber]	NHMD
† Rovno Amber	Orsunius	electronefelus	Kypke J. & Solodovnikov A.	2018	Ukraine (Rovno) [Eocene/Miocene amber]	IZAN
† Mexico Amber	Palaminus	sp.	Seevers C. H.	1971	Mexico (Chiapas) [Oligocene/Miocene amber]	UCMP
† Rovno Amber	Achenium	ingens	Oustalet E.	1874	France (Aix en Provence) [Oligocene]	MHNM
† Rock, Rott Formation (lignite)	Astenus	demersus	Heyden C. & Heyden L.	1866	Germany (Buntsandstein) [Oligocene]	K. coll.
† Rock, Oeningen Formation	Lathrobium	oeningense	Heer O.	1862	Switzerland (Oeningen) [Miocene]	UZH
† Rock, Green River Formation	Lathrobium	abscessum	Scudder S. H.	1876	USA (Wyoming) [Eocene]	MCZ
† Rock, Scarborough Formation	Lathrobium	interglaciale	Scudder S. H.	1890	Canada (Scarborough, Ontario) [Pleistocene]	MCZ
† Rock, Scarborough Formation	Lathrobium	antiquatum	Scudder S. H.	1900	Canada (Scarborough, Ontario) [Pleistocene]	MCZ
† Rock, Scarborough Formation	Lathrobium	debilitatum	Scudder S. H.	1900	Canada (Scarborough, Ontario) [Pleistocene]	MCZ
† Rock, Scarborough Formation	Lathrobium	exesum	Scudder S. H.	1900	Canada (Scarborough, Ontario) [Pleistocene]	MCZ
† Rock, Scarborough Formation	Lathrobium	frustum	Scudder S. H.	1900	Canada (Scarborough, Ontario) [Pleistocene]	MCZ
† Rock, Scarborough Formation	Lathrobium	inhibitum	Scudder S. H.	1900	Canada (Scarborough, Ontario) [Pleistocene]	MCZ
† Rock, Florissant Formation	Lathrobium	antediluvianum	Wickham H. F.	1913	USA (Colorado: Florissant) [Eocene]	USNM
† Rock, Xingezhuang Formation (diatomic deposits)	Lathrobium	gensium	Zhang J.	1989	China (Shandong) [Miocene]	BM
† Rock, Xingezhuang Formation (diatomic deposits)	Lathrobium	homorum	Zhang J.	1989	China (Shandong) [Miocene]	BM
† Rock, Xingezhuang Formation (diatomic deposits)	Lathrobium	sobrinum	Zhang J.	1989	China (Shandong) [Miocene]	BM
† Rock, Xingezhuang Formation (diatomic deposits)	Lathrobium	phthartum	Zhang J., Bo S. & Zhang X.	1994	China (Shandong) [Miocene]	SFPP
† Rock, Niveau du gypse d'Aix Formation	Lithocharis	varicolor	Heer O.	1856	France (Bouches-Du-Rhone) [Oligocene]	? Murch. coll.
† Rock, Florissant Formation	Lithocharis	scottii	Scudder S. H.	1900	USA (Colorado: Florissant) [Eocene]	USNM
† Rock, Xingezhuang Formation (diatomic deposits)	Medon	stenus	Zhang J.	1989	China (Shandong) [Miocene]	BM
† Rock, Yixian Formation	Mesostaphylinus	antiquus	Solodovnikov A. & Yanli Y.	2013	China (Liaoning) [Early Cretaceous]	CNUC
† Rock, Yixian Formation	Mesostaphylinus	elongatus	Solodovnikov A. & Yanli Y.	2013	China (Liaoning) [Early Cretaceous]	CNUC
† Rock, Yixian Formation	Mesostaphylinus	yixianus	Solodovnikov A. & Yanli Y.	2013	China (Liaoning) [Early Cretaceous]	CNUC
† Rock, Xingezhuang Formation (diatomic deposits)	Mesostaphylinus	laiyangensis	Zhang J.	1988	China (Shandong) [Early Cretaceous]	BM
† Rock, Scarborough Formation (diatomic deposits)	Ochthephilum	cinctum	Scudder S. H.	1900	Canada (Scarborough, Ontario) [Pleistocene]	MCZ
† Rock, Scarborough Formation (diatomic deposits)	Ochthephilum	detectum	Scudder S. H.	1900	Canada (Scarborough, Ontario) [Pleistocene]	MCZ
† Rock, Florissant Formation	Paederus	adumbratus	Wickham H. F.	1913	USA (Colorado: Florissant) [Eocene]	USNM
Collections abbreviations:
BMNH -	Natural History Museum, London
BM -	Beijing Museum, Beijing
CNUC -	Chonbuk National University, Jeonju
ISEA -	Institute of Systematics and Evolution of Animals (ISEA), Kraków
IZAN -	I. I. Schmalhausen Institute of Zoology, Kiev
KRAM -	Kaliningrad Regional Amber Museum, Kaliningrad
K. coll. -	F. Krantz collection, Bonn
MCZ -	Muzeum of Comparative Zoology, Harvard University, USA
MHNM -	Muséum National d'Histoire Naturelle, Paris
MZ -	Muzeum Ziemi, Warsaw
NHMD -	National History Museum of Denmark, Copenhagen
NIGP -	Nanjing Institute of Geology and Palaeontology, Nanjing
SDEI -	Senckenberg Deutsches Entomologisches Institut, Müncheberg
SFPP -	Shanwang Fossil Protection Post
UCMP -	University of California Museum of Paleontology, Berkeley
UG -	University of Gdańsk, Gdańsk
USNM -	National Museum of Natural History
UZH -	Collection of Zurich University
? Murch. coll. -	no certain data, somewhere with R.I. Murchison collection (British Geological Survey collections)
